# Supplementary material for: Genome and transcriptome of Papaver somniferum Chinese landrace CHM indicates that massive genome expansion contributes to high benzylisoquinoline alkaloid biosynthesis
Source: Hortic Res. 2021 Jan 1;8:5. doi: 10.1038/s41438-020-00435-5 (PMC7775465; doi:10.1038/s41438-020-00435-5)
Supplement: Supplementary file 1 — Table S30 [file 41438_2020_435_MOESM1_ESM.xlsx]

## Sheet: table s30
Table S30. INDELs between CHM andHN1 in BIA gene cluster.
Chr	start	Table	NH1	SW	type	position	nearest gene
chr11	128052842	128052842	C	-	Deletion	intergenic	PS1126490.1,PS1126500.1
chr11	128023239	128023239	-	A	Insertion	intergenic	PS1126490.1,PS1126500.1
chr11	128024072	128024072	-	T	Insertion	intergenic	PS1126490.1,PS1126500.1
chr11	128024242	128024242	-	T	Insertion	intergenic	PS1126490.1,PS1126500.1
chr11	128028643	128028643	-	C	Insertion	intergenic	PS1126490.1,PS1126500.1
chr11	128028637	128028637	T	-	Deletion	intergenic	PS1126490.1,PS1126500.1
chr11	128028651	128028651	C	-	Deletion	intergenic	PS1126490.1,PS1126500.1
chr11	128038996	128038996	-	A	Insertion	intergenic	PS1126490.1,PS1126500.1
chr11	128142210	128142210	T	-	Deletion	intergenic	PS1126550.1,PS1126555.1
chr11	128139750	128139750	-	G	Insertion	intergenic	PS1126550.1,PS1126555.1
chr11	128019746	128019746	-	C	Insertion	intergenic	PS1126490.1,PS1126500.1
chr11	128020004	128020004	-	T	Insertion	intergenic	PS1126490.1,PS1126500.1
chr11	128020424	128020424	-	TCCTTTTCTT	Insertion	intergenic	PS1126490.1,PS1126500.1
chr11	128019911	128019911	A	-	Deletion	intergenic	PS1126490.1,PS1126500.1
chr11	128019939	128019939	C	-	Deletion	intergenic	PS1126490.1,PS1126500.1
chr11	128020000	128020000	A	-	Deletion	intergenic	PS1126490.1,PS1126500.1
chr11	128340738	128340738	T	-	Deletion	UTR5	PS1126625.1
chr11	128340251	128340251	-	G	Insertion	upstream	PS1126625.1
chr11	128340258	128340258	-	AA	Insertion	upstream	PS1126625.1
chr11	128340259	128340259	-	AGTCG	Insertion	upstream	PS1126625.1
chr11	128340187	128340195	TGCTATACT	-	Deletion	upstream	PS1126625.1
chr11	128336735	128336735	-	T	Insertion	intergenic	PS1126620.1,PS1126625.1
chr11	128337062	128337062	-	A	Insertion	intergenic	PS1126620.1,PS1126625.1
chr11	128338102	128338102	-	AA	Insertion	intergenic	PS1126620.1,PS1126625.1
chr11	128337155	128337155	T	-	Deletion	intergenic	PS1126620.1,PS1126625.1
chr11	128337963	128337963	A	-	Deletion	intergenic	PS1126620.1,PS1126625.1
chr11	128333387	128333387	-	T	Insertion	intergenic	PS1126620.1,PS1126625.1
chr11	128333718	128333718	-	C	Insertion	intergenic	PS1126620.1,PS1126625.1
chr11	128333838	128333838	-	ATTAGGTATTATGTA	Insertion	intergenic	PS1126620.1,PS1126625.1
chr11	128334956	128334956	-	ATGCATTT	Insertion	intergenic	PS1126620.1,PS1126625.1
chr11	128333471	128333477	AATTTAT	-	Deletion	intergenic	PS1126620.1,PS1126625.1
chr11	128333706	128333715	ACCAAAAAAA	-	Deletion	intergenic	PS1126620.1,PS1126625.1
chr11	128333909	128333912	AATA	-	Deletion	intergenic	PS1126620.1,PS1126625.1
chr11	128220249	128220249	-	TGCAGTCTCGGGAGTAA	Insertion	intergenic	PS1126560.1,PS1126570.1
chr11	128261212	128261212	-	CC	Insertion	intergenic	PS1126580.1,PS1126590.1
chr11	128261229	128261229	-	A	Insertion	intergenic	PS1126580.1,PS1126590.1
chr11	128261259	128261259	-	C	Insertion	intergenic	PS1126580.1,PS1126590.1
chr11	128261292	128261292	-	C	Insertion	intergenic	PS1126580.1,PS1126590.1
chr11	128261295	128261295	-	G	Insertion	intergenic	PS1126580.1,PS1126590.1
chr11	128261297	128261297	-	G	Insertion	intergenic	PS1126580.1,PS1126590.1
chr11	128261370	128261370	-	TGT	Insertion	intergenic	PS1126580.1,PS1126590.1
chr11	128261449	128261449	-	A	Insertion	intergenic	PS1126580.1,PS1126590.1
chr11	128261457	128261457	-	GAA	Insertion	intergenic	PS1126580.1,PS1126590.1
chr11	128261484	128261484	-	G	Insertion	intergenic	PS1126580.1,PS1126590.1
chr11	128261522	128261522	-	T	Insertion	intergenic	PS1126580.1,PS1126590.1
chr11	128267840	128267840	-	GGGGGGGG	Insertion	intergenic	PS1126580.1,PS1126590.1
chr11	128321556	128321556	-	TA	Insertion	upstream	PS1126610.1
chr11	128321772	128321772	-	TATATATATATATATATATATATATATATATATA	Insertion	upstream	PS1126610.1
chr11	128323095	128323095	-	A	Insertion	intergenic	PS1126610.1,PS1126620.1
chr11	128221425	128221448	CATGATTGTTAGAGGTGGTACCAG	-	Deletion	intergenic	PS1126560.1,PS1126570.1
chr11	128225241	128225251	TATCTAGGGAT	-	Deletion	intergenic	PS1126560.1,PS1126570.1
chr11	128245249	128245250	TA	-	Deletion	intergenic	PS1126560.1,PS1126570.1
chr11	128246568	128246568	T	-	Deletion	downstream	PS1126570.1
chr11	128252846	128252851	TTTTTT	-	Deletion	intergenic	PS1126580.1,PS1126590.1
chr11	128253762	128253763	TT	-	Deletion	intergenic	PS1126580.1,PS1126590.1
chr11	128284166	128284166	C	-	Deletion	intergenic	PS1126580.1,PS1126590.1
chr11	128187518	128187518	-	T	Insertion	intergenic	PS1126550.1,PS1126555.1
chr11	128161073	128161073	-	A	Insertion	intergenic	PS1126550.1,PS1126555.1
chr11	128169178	128169188	TTTTTTTTTTT	-	Deletion	intergenic	PS1126550.1,PS1126555.1
chr11	128122282	128122282	-	T	Insertion	intergenic	PS1126530.1,PS1126540.1
chr11	128124073	128124073	-	A	Insertion	intergenic	PS1126530.1,PS1126540.1
chr11	128127072	128127072	-	TA	Insertion	upstream;downstream	PS1126550.1;PS1126540.1
chr11	128121392	128121407	GAAGTCAAGTCAAACA	-	Deletion	intergenic	PS1126530.1,PS1126540.1
chr11	128121497	128121497	A	-	Deletion	intergenic	PS1126530.1,PS1126540.1
chr11	128122985	128122986	AG	-	Deletion	intergenic	PS1126530.1,PS1126540.1
chr11	128127555	128127555	A	-	Deletion	upstream	PS1126550.1
chr11	128080614	128080614	-	C	Insertion	intergenic	PS1126500.1,PS1126510.1
chr11	128082742	128082742	-	TTTAC	Insertion	intergenic	PS1126500.1,PS1126510.1
chr11	128083930	128083930	-	A	Insertion	intergenic	PS1126500.1,PS1126510.1
chr11	128080150	128080150	C	-	Deletion	intergenic	PS1126500.1,PS1126510.1
chr11	128081061	128081061	T	-	Deletion	intergenic	PS1126500.1,PS1126510.1
chr11	128083421	128083421	A	-	Deletion	intergenic	PS1126500.1,PS1126510.1
chr11	128073267	128073267	-	C	Insertion	upstream	PS1126500.1
chr11	127997839	127997839	-	A	Insertion	intergenic	PS1126480.1,PS1126490.1
chr11	127998356	127998356	-	CCAAAGAAACCTT	Insertion	intergenic	PS1126480.1,PS1126490.1
chr11	127998658	127998658	-	T	Insertion	intergenic	PS1126480.1,PS1126490.1
chr11	127998207	127998208	GC	-	Deletion	intergenic	PS1126480.1,PS1126490.1
chr11	127968138	127968138	-	T	Insertion	intergenic	PS1126460.1,PS1126470.1
chr11	127954307	127954307	A	-	Deletion	downstream	PS1126460.1
chr11	127972944	127972944	A	-	Deletion	intergenic	PS1126460.1,PS1126470.1
chr11	127978649	127978662	AAAAAAAAAAAAAA	-	Deletion	UTR5	PS1126480.1
chr11	127981033	127981039	TTTTTTC	-	Deletion	UTR3	PS1126480.1
chr11	127981049	127981049	T	-	Deletion	UTR3	PS1126480.1
chr11	127981228	127981234	CCCCCCA	-	Deletion	downstream	PS1126480.1
chr11	127983403	127983416	ATATATATATATAT	-	Deletion	intergenic	PS1126480.1,PS1126490.1
chr11	127859076	127859076	-	TT	Insertion	upstream	PS1126430.1
chr11	127878873	127878873	-	A	Insertion	intergenic	PS1126430.1,PS1126440.1
chr11	127901608	127901608	-	CC	Insertion	intergenic	PS1126430.1,PS1126440.1
chr11	127916833	127916833	-	T	Insertion	UTR5	PS1126450.1
chr11	127925058	127925058	-	CA	Insertion	intergenic	PS1126450.1,PS1126460.1
chr11	127925096	127925096	-	CAT	Insertion	intergenic	PS1126450.1,PS1126460.1
chr11	127925139	127925139	-	CATA	Insertion	intergenic	PS1126450.1,PS1126460.1
chr11	127925152	127925152	-	C	Insertion	intergenic	PS1126450.1,PS1126460.1
chr11	127925164	127925164	-	CC	Insertion	intergenic	PS1126450.1,PS1126460.1
chr11	127925211	127925211	-	A	Insertion	intergenic	PS1126450.1,PS1126460.1
chr11	127925220	127925220	-	T	Insertion	intergenic	PS1126450.1,PS1126460.1
chr11	127925227	127925227	-	A	Insertion	intergenic	PS1126450.1,PS1126460.1
chr11	127925315	127925315	-	TTG	Insertion	intergenic	PS1126450.1,PS1126460.1
chr11	127925319	127925319	-	T	Insertion	intergenic	PS1126450.1,PS1126460.1
chr11	127925417	127925417	-	T	Insertion	intergenic	PS1126450.1,PS1126460.1
chr11	127925453	127925453	-	TTC	Insertion	intergenic	PS1126450.1,PS1126460.1
chr11	127925524	127925524	-	TG	Insertion	intergenic	PS1126450.1,PS1126460.1
chr11	127925657	127925657	-	C	Insertion	intergenic	PS1126450.1,PS1126460.1
chr11	127925725	127925725	-	C	Insertion	intergenic	PS1126450.1,PS1126460.1
chr11	127925726	127925726	-	G	Insertion	intergenic	PS1126450.1,PS1126460.1
chr11	127925777	127925777	-	TTA	Insertion	intergenic	PS1126450.1,PS1126460.1
chr11	127925778	127925778	-	T	Insertion	intergenic	PS1126450.1,PS1126460.1
chr11	127925932	127925932	-	C	Insertion	intergenic	PS1126450.1,PS1126460.1
chr11	127925942	127925942	-	AT	Insertion	intergenic	PS1126450.1,PS1126460.1
chr11	127926004	127926004	-	T	Insertion	intergenic	PS1126450.1,PS1126460.1
chr11	127926071	127926071	-	C	Insertion	intergenic	PS1126450.1,PS1126460.1
chr11	127926266	127926266	-	AA	Insertion	intergenic	PS1126450.1,PS1126460.1
chr11	127926413	127926413	-	A	Insertion	intergenic	PS1126450.1,PS1126460.1
chr11	127926694	127926694	-	AAC	Insertion	intergenic	PS1126450.1,PS1126460.1
chr11	127926787	127926787	-	AT	Insertion	intergenic	PS1126450.1,PS1126460.1
chr11	127927006	127927006	-	A	Insertion	intergenic	PS1126450.1,PS1126460.1
chr11	127927022	127927022	-	TT	Insertion	intergenic	PS1126450.1,PS1126460.1
chr11	127927096	127927096	-	A	Insertion	intergenic	PS1126450.1,PS1126460.1
chr11	127927165	127927165	-	T	Insertion	intergenic	PS1126450.1,PS1126460.1
chr11	127927284	127927284	-	A	Insertion	intergenic	PS1126450.1,PS1126460.1
chr11	127927420	127927420	-	AG	Insertion	intergenic	PS1126450.1,PS1126460.1
chr11	127927461	127927461	-	T	Insertion	intergenic	PS1126450.1,PS1126460.1
chr11	127927547	127927547	-	G	Insertion	intergenic	PS1126450.1,PS1126460.1
chr11	127927548	127927548	-	AGT	Insertion	intergenic	PS1126450.1,PS1126460.1
chr11	127927554	127927554	-	GAACATGGTGTT	Insertion	intergenic	PS1126450.1,PS1126460.1
chr11	127927598	127927598	-	AC	Insertion	intergenic	PS1126450.1,PS1126460.1
chr11	127927803	127927803	-	T	Insertion	intergenic	PS1126450.1,PS1126460.1
chr11	127927928	127927928	-	G	Insertion	intergenic	PS1126450.1,PS1126460.1
chr11	127927955	127927955	-	C	Insertion	intergenic	PS1126450.1,PS1126460.1
chr11	127928172	127928172	-	GG	Insertion	intergenic	PS1126450.1,PS1126460.1
chr11	127928248	127928248	-	A	Insertion	intergenic	PS1126450.1,PS1126460.1
chr11	127928251	127928251	-	T	Insertion	intergenic	PS1126450.1,PS1126460.1
chr11	127928292	127928292	-	TCT	Insertion	intergenic	PS1126450.1,PS1126460.1
chr11	127928394	127928394	-	CG	Insertion	intergenic	PS1126450.1,PS1126460.1
chr11	127928653	127928653	-	CG	Insertion	intergenic	PS1126450.1,PS1126460.1
chr11	127928844	127928844	-	AT	Insertion	intergenic	PS1126450.1,PS1126460.1
chr11	127928961	127928961	-	CT	Insertion	intergenic	PS1126450.1,PS1126460.1
chr11	127929078	127929078	-	AC	Insertion	intergenic	PS1126450.1,PS1126460.1
chr11	127929144	127929144	-	T	Insertion	intergenic	PS1126450.1,PS1126460.1
chr11	127929152	127929152	-	T	Insertion	intergenic	PS1126450.1,PS1126460.1
chr11	127893159	127893178	GGAACCAGTGGTCGATAATC	-	Deletion	intergenic	PS1126430.1,PS1126440.1
chr11	127912061	127912061	T	-	Deletion	intergenic	PS1126430.1,PS1126440.1
chr11	127922640	127922640	C	-	Deletion	intergenic	PS1126450.1,PS1126460.1
chr11	127926326	127926326	C	-	Deletion	intergenic	PS1126450.1,PS1126460.1
chr11	127834441	127834441	-	TATATA	Insertion	intergenic	PS1126410.1,PS1126420.1
chr11	127791917	127791917	-	CGTGGATTCTTTTCTTAAAA	Insertion	intergenic	PS1126380.1,PS1126390.1
chr11	127798589	127798589	-	T	Insertion	intergenic	PS1126380.1,PS1126390.1
chr11	127809475	127809475	-	ACCTCTTCCACG	Insertion	intergenic	PS1126390.1,PS1126400.1
chr11	127788817	127788817	-	A	Insertion	intergenic	PS1126380.1,PS1126390.1
chr11	127760584	127760584	-	TT	Insertion	upstream	PS1126370.1
chr11	127758064	127758064	A	-	Deletion	UTR3	PS1126370.1
chr11	127758893	127758894	AG	-	Deletion	intronic	PS1126370.1
chr11	127768259	127768260	AT	-	Deletion	intergenic	PS1126370.1,PS1126380.1
chr11	128014880	128014880	-	T	Insertion	intergenic	PS1126490.1,PS1126500.1
chr11	128014817	128014817	C	-	Deletion	intergenic	PS1126490.1,PS1126500.1
chr11	128014924	128014924	T	-	Deletion	intergenic	PS1126490.1,PS1126500.1
chr11	128017675	128017675	-	G	Insertion	intergenic	PS1126490.1,PS1126500.1
chr11	128017677	128017677	T	-	Deletion	intergenic	PS1126490.1,PS1126500.1
chr11	128015755	128015755	-	A	Insertion	intergenic	PS1126490.1,PS1126500.1
chr11	128004221	128004221	-	T	Insertion	exonic	PS1126490.1
chr11	128004415	128004415	-	TA	Insertion	upstream	PS1126490.1
chr11	128004442	128004442	-	CGA	Insertion	upstream	PS1126490.1
chr11	128004443	128004443	-	C	Insertion	upstream	PS1126490.1
chr11	128005037	128005037	-	A	Insertion	upstream	PS1126490.1
chr11	128004942	128004942	C	-	Deletion	upstream	PS1126490.1
chr11	128005003	128005006	TTAT	-	Deletion	upstream	PS1126490.1
