# Supplementary material for: Genome and transcriptome of Papaver somniferum Chinese landrace CHM indicates that massive genome expansion contributes to high benzylisoquinoline alkaloid biosynthesis
Source: Hortic Res. 2021 Jan 1;8:5. doi: 10.1038/s41438-020-00435-5 (PMC7775465; doi:10.1038/s41438-020-00435-5)
Supplement: Supplementary file 31 — Table S9 [file 41438_2020_435_MOESM31_ESM.xlsx]

## Sheet: Sheet1
Table S9. General statistics of predicted protein-coding genes.
Gene set		Number	Average gene length (bp)	Average CDS length (bp)	Average exons per gene	Average exon length (bp)	Average intron length (bp)
De novo	Augustus	103760	1707.1	901.3	3.47	259.44	325.7
	GlimmerHMM	234734	8138.35	544.08	2.38	228.34	5492.17
	SNAP	233707	2186.5	578.67	3.35	172.49	682.77
	Geneid	209091	3808.36	602.77	3.48	173.25	1293.01
	Genscan	142842	10702.7	930.81	4.93	188.84	2487.12
Homolog	Vitis vinifera	69244	2061.53	930.49	3.42	272.36	468.06
	Arabidopsis thaliana	77438	1667.45	869.89	3.02	287.9	394.55
	Oryza sativa	82643	1668.89	928.04	2.76	335.74	419.96
	Nelumbo nucifera	114062	2042.56	981.82	2.82	347.55	581.25
	Aquilegia coerulea	88675	1725.89	881.67	3.01	293.32	420.88
	Amborella trichopoda	101010	1439.95	779.31	2.63	296.75	406.26
RNA-seq	Cufflinks	126527	4348.75	2129.55	5.61	379.78	481.66
	PASA	85800	2054.04	871.99	3.77	231.38	426.94
EVM		122286	1911.16	831.8	3.4	244.83	450.21
PASA-update		122069	1896.33	831.53	3.38	246.24	447.98
Final set		79668	2440.7	988.54	4.21	234.91	452.65
