# Supplementary material for: Genome and transcriptome of Papaver somniferum Chinese landrace CHM indicates that massive genome expansion contributes to high benzylisoquinoline alkaloid biosynthesis
Source: Hortic Res. 2021 Jan 1;8:5. doi: 10.1038/s41438-020-00435-5 (PMC7775465; doi:10.1038/s41438-020-00435-5)
Supplement: Supplementary file 33 — Table S11 [file 41438_2020_435_MOESM33_ESM.xlsx]

## Sheet: Sheet1
Table S11. General statistics of functional annotation of protein-coding genes.
Database		Annotated Num	Annotated Percent (%)
NR		69131	86.8
Swiss-Prot		55381	69.5
KEGG		51806	65
InterPro	All	58667	73.6
	Pfam	53793	67.5
	GO	38284	48.1
Annotated		70857	88.9
Total		79668	-
