# Supplementary material for: Genome and transcriptome of Papaver somniferum Chinese landrace CHM indicates that massive genome expansion contributes to high benzylisoquinoline alkaloid biosynthesis
Source: Hortic Res. 2021 Jan 1;8:5. doi: 10.1038/s41438-020-00435-5 (PMC7775465; doi:10.1038/s41438-020-00435-5)
Supplement: Supplementary file 42 — Table S20 [file 41438_2020_435_MOESM42_ESM.xlsx]

## Sheet: BIA
Table S20. Summary of the genes in BIA biosynthesis pathway detected in PSO.
Core pathway: L-Tyrosine → (S)-Reticuline
TYDC	evm.model.scaffold4130.TYDC1	PF00282.14:Pyridoxal_deC	chr7	289746539	289748092	-
	evm.model.scaffold4130.TYDC1-D4	PF00282.14:Pyridoxal_deC	chr7	289849730	289851283	+
	evm.model.scaffold4130.TYDC1-D3	PF00282.14:Pyridoxal_deC	chr7	289801319	289802872	-
	evm.model.scaffold4130.TYDC1-D2	PF00282.14:Pyridoxal_deC	chr7	289775702	289777255	-
	evm.model.scaffold9348.TYDC1-D5	PF00282.14:Pyridoxal_deC	scaffold_1379	7967	9519	+
	evm.model.scaffold1507.38	PF00282.14:Pyridoxal_deC	chr4	37149356	37151297	-
	evm.model.scaffold6707.6	PF00282.14:Pyridoxal_deC	scaffold_764	122358	124524	-
	evm.model.scaffold354.8	PF00282.14:Pyridoxal_deC	chr4	36102314	36104168	+
	evm.model.scaffold1870.23	PF00282.14:Pyridoxal_deC	chr2	134267761	134269950	-
	evm.model.scaffold4628.120	PF00282.14:Pyridoxal_deC	chr3	142338748	142340343	+
	evm.model.scaffold579.12	PF00282.14:Pyridoxal_deC	chr1	67588164	67590360	+
	evm.model.scaffold2317.71	PF00282.14:Pyridoxal_deC	chr3	70026736	70028337	+
	evm.model.scaffold8006.TYDC4	PF00282.14:Pyridoxal_deC	chr3	210214435	210215835	-
TyrAT	evm.model.scaffold95.TyrAT	PF00155.16:Aminotran_1_2	chr6	60432151	60435005	+
	evm.model.scaffold316331.TyrAT-D2	PF00155.16:Aminotran_1_2	chr6	64061356	64064212	-
	evm.model.scaffold316331.19	PF00155.16:Aminotran_1_2 PF00155.16:Aminotran_1_2	chr6	64061353	64064212	-
NCS	evm.model.scaffold320342.NCS1-D7	PF00407.14:Bet_v_1	scaffold_187	1705311	1706163	+
	evm.model.scaffold161.57	PF00407.14:Bet_v_1 PF00407.14:Bet_v_1 PF00407.14:Bet_v_1	chr11	27856542	27859204	-
T6ODM	evm.model.scaffold6348.T6ODM	PF14226.1:DIOX_N PF03171.15:2OG-FeII_Oxy	chr5	172297039	172299136	+
	evm.model.scaffold6348.T6ODM-D2	PF14226.1:DIOX_N PF03171.15:2OG-FeII_Oxy	chr5	172305810	172307928	+
CNMT	evm.model.scaffold853.42	PF02353.15:CMAS	chr7	521887	524271	+
	evm.model.scaffold2561.69.1	PF02353.15:CMAS	chr9	25377767	25379969	+
NMCH	evm.model.scaffold569.236	PF00067.17:p450	chr1	102313880	102315839	+
	evm.model.scaffold1246.15	PF00067.17:p450	chr7	75918847	75920652	-
	evm.model.scaffold1472.21	PF00067.17:p450	chr1	208278917	208280722	+
4OMT	evm.model.scaffold473.69	PF08100.6:Dimerisation PF00891.13:Methyltransf_2	scaffold_187	3253580	3255231	+
	evm.model.scaffold520.106	PF08100.6:Dimerisation PF00891.13:Methyltransf_2	chr8	58889063	58890464	-
	evm.model.scaffold13181.37	PF08100.6:Dimerisation PF00891.13:Methyltransf_2	chr7	280370144	280371779	-
	evm.model.scaffold2757.57	PF08100.6:Dimerisation PF00891.13:Methyltransf_2	chr2	203827742	203828966	-
	evm.model.scaffold520.74	PF08100.6:Dimerisation PF00891.13:Methyltransf_2	chr8	59359657	59360830	-
	evm.model.scaffold6417.8	PF08100.6:Dimerisation PF00891.13:Methyltransf_2	scaffold_76	1982631	1983781	-
	evm.model.scaffold13181.31	PF08100.6:Dimerisation PF00891.13:Methyltransf_2	chr7	280453863	280455582	-
	evm.model.scaffold6863.24	PF08100.6:Dimerisation PF00891.13:Methyltransf_2	chr1	140047167	140048378	+
Morphine,Codeine and Thebaine biosynthesis pasthway
STORR	evm.model.scaffold3531.STORR-D4	PF00067.17:p450 PF00248.16:Aldo_ket_red	chr11	113750493	113753811	+
CYP719B1	evm.model.scaffold3531.66	PF00067.17:p450	chr11	113789603	113791537	+
	evm.model.scaffold647.32	PF00067.17:p450	chr11	108441009	108443080	-
SalR	evm.model.scaffold647.37	PF00106.20:adh_short	chr11	108381074	108382807	-
	evm.model.scaffold3531.61	PF00106.20:adh_short	chr11	113870969	113872720	+
SalAT	evm.model.scaffold3531.63	PF02458.10:Transferase	chr11	113859382	113861931	-
THS	evm.model.scaffold3531.60	PF00407.14:Bet_v_1	chr11	113884222	113885487	+
	evm.model.scaffold647.38	PF00407.14:Bet_v_1	chr11	108377772	108378418	-
T6ODM	evm.model.scaffold6348.T6ODM	PF14226.1:DIOX_N PF03171.15:2OG-FeII_Oxy	chr5	172297039	172299136	+
	evm.model.scaffold6348.T6ODM-D2	PF14226.1:DIOX_N PF03171.15:2OG-FeII_Oxy	chr5	172305810	172307928	+
COR	evm.model.scaffold1191.57	PF00248.16:Aldo_ket_red	chr5	194626378	194637301	+
	evm.model.scaffold7643.1	PF00248.16:Aldo_ket_red	chr7	20806	22927	-
CODM	evm.model.scaffold120.CODM-D2	PF14226.1:DIOX_N PF03171.15:2OG-FeII_Oxy	chr1	133653295	133654866	-
	evm.model.scaffold120.CODM	PF14226.1:DIOX_N PF03171.15:2OG-FeII_Oxy	chr1	133724014	133725585	-
Papaverine biosynthesis pasthway
N7OMT	evm.model.scaffold6417.1	PF08100.6:Dimerisation PF00891.13:Methyltransf_2	scaffold_76	2125367	2127179	-
	evm.model.scaffold13181.38	PF08100.6:Dimerisation PF00891.13:Methyltransf_2	chr7	280353129	280354996	+
	evm.model.scaffold13181.42	PF08100.6:Dimerisation PF00891.13:Methyltransf_2	chr7	280285567	280287258	+
DBOX	evm.model.scaffold507.8	PF01565.18:FAD_binding_4 PF08031.7:BBE	chr4	17153018	17155050	-
	evm.model.scaffold4376.20	PF01565.18:FAD_binding_4 PF08031.7:BBE	chr4	15851983	15853596	+
Noscapine biosynthesis pasthway
Pso_BBE1	evm.model.scaffold980.130	PF01565.18:FAD_binding_4 PF08031.7:BBE	chr5	141148065	141149898	+
Pso_BBE2	evm.model.scaffold378.BBE2	PF01565.18:FAD_binding_4 PF08031.7:BBE	chr7	170862248	170863904	-
Pso_BBE2	evm.model.scaffold1025.104	PF01565.18:FAD_binding_4 PF08031.7:BBE	chr8	98156052	98157710	+
Pso_SOMT1	evm.model.scaffold372.181	PF08100.6:Dimerisation PF00891.13:Methyltransf_2	chr11	113114096	113116927	+
Pso_CYP719A21	evm.model.scaffold372.180	PF00067.17:p450	chr11	113110882	113113012	-
Pso_TNMT	evm.model.scaffold993.164	PF02353.15:CMAS	chr10	70569376	70572362	-
Pso_TNMT	evm.model.scaffold10848.29	PF02353.15:CMAS	chr1	113604064	113606706	+
Pso_TNMT	evm.model.scaffold993.162	PF02353.15:CMAS	chr10	70588647	70590851	-
Pso_CYP82Y1	evm.model.scaffold372.171	PF00067.17:p450	chr11	112994851	112996865	+
Pso_CYP82X2	evm.model.scaffold372.167	PF00067.17:p450	chr11	112951788	112954639	+
Pso_AT1	evm.model.scaffold372.168	PF02458.10:Transferase	chr11	112967255	112969353	+
Pso_CYP82X1	evm.model.scaffold372.166	PF00067.17:p450	chr11	112944246	112946565	-
Pso_SOMT2	evm.model.scaffold372.169	PF08100.6:Dimerisation PF00891.13:Methyltransf_2	chr11	112979779	112981502	+
SOMT3	evm.model.scaffold372.177	PF08100.6:Dimerisation PF00891.13:Methyltransf_2	chr11	113049737	113052385	+
Pso_CXE1	evm.model.scaffold372.164	PF07859.8:Abhydrolase_3	chr11	112921836	112923510	+
Pso_NOS	evm.model.scaffold372.163	PF01370.16:Epimerase	chr11	112898949	112901644	-
Sanguinarine biosynthesis pasthway
Eca_CFS	evm.model.scaffold9451.12	PF00067.17:p450	chr2	149413239	149415375	+
Eca_CFS	evm.model.scaffold3406.28	PF00067.17:p450	chr2	56288867	56290345	-
Eca_CFS	evm.model.scaffold4129.4	PF00067.17:p450	chr2	140399611	140401092	+
Eca_SPS1	evm.model.scaffold9451.18	PF00067.17:p450	chr2	149326141	149327901	+
Eca_SPS1	evm.model.scaffold3406.40	PF00067.17:p450	chr2	56432928	56434654	-
Pso_MSH	evm.model.scaffold3531.51	PF00067.17:p450	chr11	113933284	113936008	+
Pso_MSH	evm.model.scaffold647.43	PF00067.17:p450	chr11	108303361	108305005	-
Eca_P6H	evm.model.scaffold3570.6	PF00067.17:p450	chr9	132563525	132565150	+
Eca_P6H	evm.model.scaffold3570.50	PF00067.17:p450	chr9	133429155	133430717	-
