# Supplementary material for: Genome and transcriptome of Papaver somniferum Chinese landrace CHM indicates that massive genome expansion contributes to high benzylisoquinoline alkaloid biosynthesis
Source: Hortic Res. 2021 Jan 1;8:5. doi: 10.1038/s41438-020-00435-5 (PMC7775465; doi:10.1038/s41438-020-00435-5)
Supplement: Supplementary file 43 — Table S21 [file 41438_2020_435_MOESM43_ESM.xlsx]

## Sheet: Table S22
Table S21. The correlation coefficient analysis of candidate genes of 3’OHase and 3’OMT
S1 Correlation coefficient analysis with the cor≥ 0.9
Papaverine_gene	Candidate_gene	cor	pvalue	GO	Interpro	PFAM	Swissprot	KEGG	NR	root_cz	root_gc	root_z	root_c	stem_cz	stem_gc	stem_z	stem_c	leaf_cz	leaf_gc	leaf_z	leaf_c	fr_gc	fr_z	fr_c
evm.model.scaffold13181.31_4OMT	evm.model.scaffold72923.1	0.986939	1.08051e-11	GO:Molecular Function: O-methyltransferase activity (GO:0008171),Molecular Function: protein dimerization activity (GO:0046983)	IPR:IPR001077:O-methyltransferase, family 2;IPR012967:Plant methyltransferase dimerisation	PFAM:PF08100(Dimerisation):Dimerisation domain;PF00891(Methyltransf_2):O-methyltransferase	SWISSPROT:3'-hydroxy-N-methyl-(S)-coclaurine 4'-O-methyltransferase OS=Coptis japonica PE=1 SV=1	KEGG:trans-resveratrol di-O-methyltransferase; K13262 isoflavone-7-O-methyltransferase [EC:2.1.1.150] (A)	NR:4' O-methyltransferase [Expression vector pWCD2353]	22.032	2.0425	23.0954	25.4404	18.5688	135.863	129.218	63.98	22.3872	13.1061	15.089	50.3583	27.3438	9.66216	32.6293
evm.model.scaffold13181.31_4OMT	evm.model.scaffold13181.32	0.970816	1.93349e-09	GO:Molecular Function: methyltransferase activity (GO:0008168),Molecular Function: O-methyltransferase activity (GO:0008171),Molecular Function: protein dimerization activity (GO:0046983)	IPR:IPR016461:Caffeate O-methyltransferase (COMT) family;IPR012967:Plant methyltransferase dimerisation;IPR001077:O-methyltransferase, family 2	PFAM:PF08100(Dimerisation):Dimerisation domain;PF00891(Methyltransf_2):O-methyltransferase	SWISSPROT:3'-hydroxy-N-methyl-(S)-coclaurine 4'-O-methyltransferase OS=Coptis japonica PE=1 SV=1	KEGG:trans-resveratrol di-O-methyltransferase; K13262 isoflavone-7-O-methyltransferase [EC:2.1.1.150] (A)	NR:4' O-methyltransferase [Expression vector pWCD2353]	0.225486	0.00871442	0.19421	0.285543	0.357015	2.35292	2.70075	1.28818	0.286323	0.137921	0.2142	0.547371	0.185655	0.044763	0.517201
evm.model.scaffold13181.37_4OMT	evm.model.scaffold72923.1	0.989169	3.21787e-12	GO:Molecular Function: O-methyltransferase activity (GO:0008171),Molecular Function: protein dimerization activity (GO:0046983)	IPR:IPR001077:O-methyltransferase, family 2;IPR012967:Plant methyltransferase dimerisation	PFAM:PF08100(Dimerisation):Dimerisation domain;PF00891(Methyltransf_2):O-methyltransferase	SWISSPROT:3'-hydroxy-N-methyl-(S)-coclaurine 4'-O-methyltransferase OS=Coptis japonica PE=1 SV=1	KEGG:trans-resveratrol di-O-methyltransferase; K13262 isoflavone-7-O-methyltransferase [EC:2.1.1.150] (A)	NR:4' O-methyltransferase [Expression vector pWCD2353]	22.032	2.0425	23.0954	25.4404	18.5688	135.863	129.218	63.98	22.3872	13.1061	15.089	50.3583	27.3438	9.66216	32.6293
evm.model.scaffold13181.37_4OMT	evm.model.scaffold13181.32	0.985445	2.17624e-11	GO:Molecular Function: methyltransferase activity (GO:0008168),Molecular Function: O-methyltransferase activity (GO:0008171),Molecular Function: protein dimerization activity (GO:0046983)	IPR:IPR016461:Caffeate O-methyltransferase (COMT) family;IPR012967:Plant methyltransferase dimerisation;IPR001077:O-methyltransferase, family 2	PFAM:PF08100(Dimerisation):Dimerisation domain;PF00891(Methyltransf_2):O-methyltransferase	SWISSPROT:3'-hydroxy-N-methyl-(S)-coclaurine 4'-O-methyltransferase OS=Coptis japonica PE=1 SV=1	KEGG:trans-resveratrol di-O-methyltransferase; K13262 isoflavone-7-O-methyltransferase [EC:2.1.1.150] (A)	NR:4' O-methyltransferase [Expression vector pWCD2353]	0.225486	0.00871442	0.19421	0.285543	0.357015	2.35292	2.70075	1.28818	0.286323	0.137921	0.2142	0.547371	0.185655	0.044763	0.517201
evm.model.scaffold13181.38_N7OMT	evm.model.scaffold72923.1	0.975663	6.00788e-10	GO:Molecular Function: O-methyltransferase activity (GO:0008171),Molecular Function: protein dimerization activity (GO:0046983)	IPR:IPR001077:O-methyltransferase, family 2;IPR012967:Plant methyltransferase dimerisation	PFAM:PF08100(Dimerisation):Dimerisation domain;PF00891(Methyltransf_2):O-methyltransferase	SWISSPROT:3'-hydroxy-N-methyl-(S)-coclaurine 4'-O-methyltransferase OS=Coptis japonica PE=1 SV=1	KEGG:trans-resveratrol di-O-methyltransferase; K13262 isoflavone-7-O-methyltransferase [EC:2.1.1.150] (A)	NR:4' O-methyltransferase [Expression vector pWCD2353]	22.032	2.0425	23.0954	25.4404	18.5688	135.863	129.218	63.98	22.3872	13.1061	15.089	50.3583	27.3438	9.66216	32.6293
evm.model.scaffold13181.38_N7OMT	evm.model.scaffold13181.32	0.937354	2.55553e-07	GO:Molecular Function: methyltransferase activity (GO:0008168),Molecular Function: O-methyltransferase activity (GO:0008171),Molecular Function: protein dimerization activity (GO:0046983)	IPR:IPR016461:Caffeate O-methyltransferase (COMT) family;IPR012967:Plant methyltransferase dimerisation;IPR001077:O-methyltransferase, family 2	PFAM:PF08100(Dimerisation):Dimerisation domain;PF00891(Methyltransf_2):O-methyltransferase	SWISSPROT:3'-hydroxy-N-methyl-(S)-coclaurine 4'-O-methyltransferase OS=Coptis japonica PE=1 SV=1	KEGG:trans-resveratrol di-O-methyltransferase; K13262 isoflavone-7-O-methyltransferase [EC:2.1.1.150] (A)	NR:4' O-methyltransferase [Expression vector pWCD2353]	0.225486	0.00871442	0.19421	0.285543	0.357015	2.35292	2.70075	1.28818	0.286323	0.137921	0.2142	0.547371	0.185655	0.044763	0.517201
evm.model.scaffold13181.42_N7OMT	evm.model.scaffold72923.1	0.927353	6.53055e-07	GO:Molecular Function: O-methyltransferase activity (GO:0008171),Molecular Function: protein dimerization activity (GO:0046983)	IPR:IPR001077:O-methyltransferase, family 2;IPR012967:Plant methyltransferase dimerisation	PFAM:PF08100(Dimerisation):Dimerisation domain;PF00891(Methyltransf_2):O-methyltransferase	SWISSPROT:3'-hydroxy-N-methyl-(S)-coclaurine 4'-O-methyltransferase OS=Coptis japonica PE=1 SV=1	KEGG:trans-resveratrol di-O-methyltransferase; K13262 isoflavone-7-O-methyltransferase [EC:2.1.1.150] (A)	NR:4' O-methyltransferase [Expression vector pWCD2353]	22.032	2.0425	23.0954	25.4404	18.5688	135.863	129.218	63.98	22.3872	13.1061	15.089	50.3583	27.3438	9.66216	32.6293
evm.model.scaffold4376.20_DBOX	evm.model.scaffold4644.31	0.916398	1.5839e-06	GO:Molecular Function: methyltransferase activity (GO:0008168),Molecular Function: O-methyltransferase activity (GO:0008171),Molecular Function: protein dimerization activity (GO:0046983)	IPR:IPR012967:Plant methyltransferase dimerisation;IPR001077:O-methyltransferase, family 2;IPR016461:Caffeate O-methyltransferase (COMT) family	PFAM:PF00891(Methyltransf_2):O-methyltransferase;PF08100(Dimerisation):Dimerisation domain	SWISSPROT:Caffeic acid 3-O-methyltransferase OS=Prunus dulcis GN=COMT1 PE=2 SV=1	KEGG:caffeic acid 3-O-methyltransferase 1; K13066 caffeic acid 3-O-methyltransferase [EC:2.1.1.68] (A)	NR:S-adenosyl-L-methionine:O-methyltransferase [Papaver somniferum]	164.568	174.255	279.595	257.447	98.8508	38.292	38.4576	189.837	24.8595	7.88286	7.18541	28.9086	36.4661	34.0809	12.9249
evm.model.scaffold4376.20_DBOX	evm.model.scaffold8330.56	0.976989	4.18789e-10	GO:Molecular Function: methyltransferase activity (GO:0008168),Molecular Function: O-methyltransferase activity (GO:0008171),Molecular Function: protein dimerization activity (GO:0046983)	IPR:IPR012967:Plant methyltransferase dimerisation;IPR001077:O-methyltransferase, family 2;IPR016461:Caffeate O-methyltransferase (COMT) family	PFAM:PF08100(Dimerisation):Dimerisation domain;PF00891(Methyltransf_2):O-methyltransferase	SWISSPROT:(RS)-norcoclaurine 6-O-methyltransferase OS=Papaver somniferum GN=PSOMT2 PE=1 SV=1	KEGG:trans-resveratrol di-O-methyltransferase; K13262 isoflavone-7-O-methyltransferase [EC:2.1.1.150] (A)	NR:6-O-methyltransferase [Expression vector pWCD2353]	2.98137	3.37776	4.95861	3.84067	0.0539884	0.374983	0.762182	0.288816	0.0855178	1.10799	0	0.0322365	0.11762	0.28574	0.0961668
evm.model.scaffold4376.20_DBOX	evm.model.scaffold14232.8	0.902794	4.08051e-06	GO:Molecular Function: methyltransferase activity (GO:0008168),Molecular Function: O-methyltransferase activity (GO:0008171),Molecular Function: protein dimerization activity (GO:0046983)	IPR:IPR016461:Caffeate O-methyltransferase (COMT) family;IPR012967:Plant methyltransferase dimerisation;IPR001077:O-methyltransferase, family 2	PFAM:PF00891(Methyltransf_2):O-methyltransferase;PF08100(Dimerisation):Dimerisation domain	SWISSPROT:Trans-resveratrol di-O-methyltransferase OS=Vitis vinifera GN=ROMT PE=1 SV=2	KEGG:trans-resveratrol di-O-methyltransferase; K13262 isoflavone-7-O-methyltransferase [EC:2.1.1.150] (A)	NR:PREDICTED: trans-resveratrol di-O-methyltransferase [Vitis vinifera]	16.5062	19.675	14.6864	13.2163	0.0141829	0.016163	0.0818236	0.990331	0.0774397	0.392208	0.057282	0.0177133	0.0147158	0.0487132	0.0932497
evm.model.scaffold4376.20_DBOX	evm.model.scaffold1633.101	0.918765	1.32185e-06	GO:Molecular Function: methyltransferase activity (GO:0008168),Molecular Function: O-methyltransferase activity (GO:0008171),Molecular Function: protein dimerization activity (GO:0046983)	IPR:IPR016461:Caffeate O-methyltransferase (COMT) family;IPR012967:Plant methyltransferase dimerisation;IPR001077:O-methyltransferase, family 2	PFAM:PF00891(Methyltransf_2):O-methyltransferase;PF08100(Dimerisation):Dimerisation domain	SWISSPROT:Caffeic acid 3-O-methyltransferase OS=Prunus dulcis GN=COMT1 PE=2 SV=1	KEGG:caffeic acid 3-O-methyltransferase 1; K13066 caffeic acid 3-O-methyltransferase [EC:2.1.1.68] (A)	NR:S-adenosyl-L-methionine:O-methyltransferase [Papaver somniferum]	161.61	261.422	231.207	181.306	67.8371	47.7998	14.8944	94.0217	8.24161	4.47805	1.46529	22.8524	18.127	8.09095	6.66095
evm.model.scaffold4376.20_DBOX	evm.model.scaffold266.2	0.938211	2.34138e-07	GO:Molecular Function: methyltransferase activity (GO:0008168),Molecular Function: O-methyltransferase activity (GO:0008171),Molecular Function: protein dimerization activity (GO:0046983)	IPR:IPR001077:O-methyltransferase, family 2;IPR012967:Plant methyltransferase dimerisation;IPR016461:Caffeate O-methyltransferase (COMT) family	PFAM:PF08100(Dimerisation):Dimerisation domain;PF00891(Methyltransf_2):O-methyltransferase	SWISSPROT:Trans-resveratrol di-O-methyltransferase OS=Vitis vinifera GN=ROMT PE=1 SV=2	KEGG:trans-resveratrol di-O-methyltransferase; K13262 isoflavone-7-O-methyltransferase [EC:2.1.1.150] (A)	NR:PREDICTED: trans-resveratrol di-O-methyltransferase [Vitis vinifera]	26.1122	39.9618	36.1363	25.2859	0.0829592	0.185921	1.8016	7.88254	0.575799	3.74014	1.33106	1.33869	0	0.312484	0.225731
evm.model.scaffold4376.20_DBOX	evm.model.scaffold1084.43	0.93611	2.89505e-07	GO:Molecular Function: methyltransferase activity (GO:0008168),Molecular Function: O-methyltransferase activity (GO:0008171),Molecular Function: protein dimerization activity (GO:0046983)	IPR:IPR016461:Caffeate O-methyltransferase (COMT) family;IPR012967:Plant methyltransferase dimerisation;IPR001077:O-methyltransferase, family 2	PFAM:PF00891(Methyltransf_2):O-methyltransferase;PF08100(Dimerisation):Dimerisation domain	SWISSPROT:(S)-scoulerine 9-O-methyltransferase OS=Coptis japonica GN=SMT PE=1 SV=1	KEGG:(S)-scoulerine 9-O-methyltransferase-like; K13066 caffeic acid 3-O-methyltransferase [EC:2.1.1.68] (A)	NR:O-methyltransferase 1 [Papaver somniferum]	5.43374	4.92887	16.8072	18.8367	0	0.100532	0.03708	1.30242	0.0689233	0.244123	0.0646569	0.729776	0	0	0.00890646
evm.model.scaffold4376.20_DBOX	evm.model.scaffold970.39	0.959053	1.69846e-08	GO:Molecular Function: methyltransferase activity (GO:0008168),Molecular Function: O-methyltransferase activity (GO:0008171),Molecular Function: protein dimerization activity (GO:0046983)	IPR:IPR016461:Caffeate O-methyltransferase (COMT) family;IPR012967:Plant methyltransferase dimerisation;IPR001077:O-methyltransferase, family 2	PFAM:PF00891(Methyltransf_2):O-methyltransferase;PF08100(Dimerisation):Dimerisation domain	SWISSPROT:(R,S)-reticuline 7-O-methyltransferase OS=Papaver somniferum GN=PSOMT1 PE=1 SV=1	KEGG:OMT2.1; O-methyltransferase; K16040 trans-resveratrol di-O-methyltransferase [EC:2.1.1.240] (A)	NR:RecName: Full=(R,S)-reticuline 7-O-methyltransferase; Short=7OMT [Papaver somniferum]	20.8394	14.627	21.4792	17.6118	0.48964	0.66145	2.29077	3.78032	0.0684588	0.250975	0.105892	0.156824	0	0.0119487	0
evm.model.scaffold473.69_4OMT	evm.model.scaffold72923.1	0.955399	2.93408e-08	GO:Molecular Function: O-methyltransferase activity (GO:0008171),Molecular Function: protein dimerization activity (GO:0046983)	IPR:IPR001077:O-methyltransferase, family 2;IPR012967:Plant methyltransferase dimerisation	PFAM:PF08100(Dimerisation):Dimerisation domain;PF00891(Methyltransf_2):O-methyltransferase	SWISSPROT:3'-hydroxy-N-methyl-(S)-coclaurine 4'-O-methyltransferase OS=Coptis japonica PE=1 SV=1	KEGG:trans-resveratrol di-O-methyltransferase; K13262 isoflavone-7-O-methyltransferase [EC:2.1.1.150] (A)	NR:4' O-methyltransferase [Expression vector pWCD2353]	22.032	2.0425	23.0954	25.4404	18.5688	135.863	129.218	63.98	22.3872	13.1061	15.089	50.3583	27.3438	9.66216	32.6293
evm.model.scaffold473.69_4OMT	evm.model.scaffold13181.32	0.938935	2.17266e-07	GO:Molecular Function: methyltransferase activity (GO:0008168),Molecular Function: O-methyltransferase activity (GO:0008171),Molecular Function: protein dimerization activity (GO:0046983)	IPR:IPR016461:Caffeate O-methyltransferase (COMT) family;IPR012967:Plant methyltransferase dimerisation;IPR001077:O-methyltransferase, family 2	PFAM:PF08100(Dimerisation):Dimerisation domain;PF00891(Methyltransf_2):O-methyltransferase	SWISSPROT:3'-hydroxy-N-methyl-(S)-coclaurine 4'-O-methyltransferase OS=Coptis japonica PE=1 SV=1	KEGG:trans-resveratrol di-O-methyltransferase; K13262 isoflavone-7-O-methyltransferase [EC:2.1.1.150] (A)	NR:4' O-methyltransferase [Expression vector pWCD2353]	0.225486	0.00871442	0.19421	0.285543	0.357015	2.35292	2.70075	1.28818	0.286323	0.137921	0.2142	0.547371	0.185655	0.044763	0.517201
evm.model.scaffold473.69_4OMT	evm.model.scaffold372.177	0.903563	3.88273e-06	GO:Molecular Function: methyltransferase activity (GO:0008168),Molecular Function: O-methyltransferase activity (GO:0008171),Molecular Function: protein dimerization activity (GO:0046983)	IPR:IPR016461:Caffeate O-methyltransferase (COMT) family;IPR001077:O-methyltransferase, family 2;IPR012967:Plant methyltransferase dimerisation	PFAM:PF00891(Methyltransf_2):O-methyltransferase;PF08100(Dimerisation):Dimerisation domain	SWISSPROT:(RS)-norcoclaurine 6-O-methyltransferase OS=Papaver somniferum GN=PSOMT2 PE=1 SV=1	KEGG:trans-resveratrol di-O-methyltransferase; K13262 isoflavone-7-O-methyltransferase [EC:2.1.1.150] (A)	NR:O-methyltransferase 3 [Papaver somniferum]	51.7281	26.7339	41.8917	70.8097	31.4116	104.958	78.0969	53.9068	19.3528	14.5701	12.2455	24.5305	17.3867	6.86388	16.9043
evm.model.scaffold507.8_DBOX	evm.model.scaffold4644.31	0.916772	1.5398e-06	GO:Molecular Function: methyltransferase activity (GO:0008168),Molecular Function: O-methyltransferase activity (GO:0008171),Molecular Function: protein dimerization activity (GO:0046983)	IPR:IPR012967:Plant methyltransferase dimerisation;IPR001077:O-methyltransferase, family 2;IPR016461:Caffeate O-methyltransferase (COMT) family	PFAM:PF00891(Methyltransf_2):O-methyltransferase;PF08100(Dimerisation):Dimerisation domain	SWISSPROT:Caffeic acid 3-O-methyltransferase OS=Prunus dulcis GN=COMT1 PE=2 SV=1	KEGG:caffeic acid 3-O-methyltransferase 1; K13066 caffeic acid 3-O-methyltransferase [EC:2.1.1.68] (A)	NR:S-adenosyl-L-methionine:O-methyltransferase [Papaver somniferum]	164.568	174.255	279.595	257.447	98.8508	38.292	38.4576	189.837	24.8595	7.88286	7.18541	28.9086	36.4661	34.0809	12.9249
evm.model.scaffold507.8_DBOX	evm.model.scaffold8330.56	0.952968	4.11838e-08	GO:Molecular Function: methyltransferase activity (GO:0008168),Molecular Function: O-methyltransferase activity (GO:0008171),Molecular Function: protein dimerization activity (GO:0046983)	IPR:IPR012967:Plant methyltransferase dimerisation;IPR001077:O-methyltransferase, family 2;IPR016461:Caffeate O-methyltransferase (COMT) family	PFAM:PF08100(Dimerisation):Dimerisation domain;PF00891(Methyltransf_2):O-methyltransferase	SWISSPROT:(RS)-norcoclaurine 6-O-methyltransferase OS=Papaver somniferum GN=PSOMT2 PE=1 SV=1	KEGG:trans-resveratrol di-O-methyltransferase; K13262 isoflavone-7-O-methyltransferase [EC:2.1.1.150] (A)	NR:6-O-methyltransferase [Expression vector pWCD2353]	2.98137	3.37776	4.95861	3.84067	0.0539884	0.374983	0.762182	0.288816	0.0855178	1.10799	0	0.0322365	0.11762	0.28574	0.0961668
evm.model.scaffold507.8_DBOX	evm.model.scaffold266.2	0.913263	1.99659e-06	GO:Molecular Function: methyltransferase activity (GO:0008168),Molecular Function: O-methyltransferase activity (GO:0008171),Molecular Function: protein dimerization activity (GO:0046983)	IPR:IPR001077:O-methyltransferase, family 2;IPR012967:Plant methyltransferase dimerisation;IPR016461:Caffeate O-methyltransferase (COMT) family	PFAM:PF08100(Dimerisation):Dimerisation domain;PF00891(Methyltransf_2):O-methyltransferase	SWISSPROT:Trans-resveratrol di-O-methyltransferase OS=Vitis vinifera GN=ROMT PE=1 SV=2	KEGG:trans-resveratrol di-O-methyltransferase; K13262 isoflavone-7-O-methyltransferase [EC:2.1.1.150] (A)	NR:PREDICTED: trans-resveratrol di-O-methyltransferase [Vitis vinifera]	26.1122	39.9618	36.1363	25.2859	0.0829592	0.185921	1.8016	7.88254	0.575799	3.74014	1.33106	1.33869	0	0.312484	0.225731
evm.model.scaffold507.8_DBOX	evm.model.scaffold1084.43	0.912897	2.05014e-06	GO:Molecular Function: methyltransferase activity (GO:0008168),Molecular Function: O-methyltransferase activity (GO:0008171),Molecular Function: protein dimerization activity (GO:0046983)	IPR:IPR016461:Caffeate O-methyltransferase (COMT) family;IPR012967:Plant methyltransferase dimerisation;IPR001077:O-methyltransferase, family 2	PFAM:PF00891(Methyltransf_2):O-methyltransferase;PF08100(Dimerisation):Dimerisation domain	SWISSPROT:(S)-scoulerine 9-O-methyltransferase OS=Coptis japonica GN=SMT PE=1 SV=1	KEGG:(S)-scoulerine 9-O-methyltransferase-like; K13066 caffeic acid 3-O-methyltransferase [EC:2.1.1.68] (A)	NR:O-methyltransferase 1 [Papaver somniferum]	5.43374	4.92887	16.8072	18.8367	0	0.100532	0.03708	1.30242	0.0689233	0.244123	0.0646569	0.729776	0	0	0.00890646
evm.model.scaffold507.8_DBOX	evm.model.scaffold970.38	0.91238	2.12783e-06	GO:Molecular Function: methyltransferase activity (GO:0008168),Molecular Function: O-methyltransferase activity (GO:0008171),Molecular Function: protein dimerization activity (GO:0046983)	IPR:IPR016461:Caffeate O-methyltransferase (COMT) family;IPR012967:Plant methyltransferase dimerisation;IPR001077:O-methyltransferase, family 2	PFAM:PF00891(Methyltransf_2):O-methyltransferase;PF08100(Dimerisation):Dimerisation domain	SWISSPROT:(R,S)-reticuline 7-O-methyltransferase OS=Papaver somniferum GN=PSOMT1 PE=1 SV=1	KEGG:OMT2.1; O-methyltransferase; K16040 trans-resveratrol di-O-methyltransferase [EC:2.1.1.240] (A)	NR:reticuline 7-O-methyltransferase-like protein [Papaver bracteatum]	25.8829	8.61222	70.2593	21.3741	0.0516472	0.070277	1.00834	24.2215	0.0983085	1.15638	0.834307	2.68851	0.0268885	0.272598	0.0136948
evm.model.scaffold507.8_DBOX	evm.model.scaffold970.39	0.920894	1.11814e-06	GO:Molecular Function: methyltransferase activity (GO:0008168),Molecular Function: O-methyltransferase activity (GO:0008171),Molecular Function: protein dimerization activity (GO:0046983)	IPR:IPR016461:Caffeate O-methyltransferase (COMT) family;IPR012967:Plant methyltransferase dimerisation;IPR001077:O-methyltransferase, family 2	PFAM:PF00891(Methyltransf_2):O-methyltransferase;PF08100(Dimerisation):Dimerisation domain	SWISSPROT:(R,S)-reticuline 7-O-methyltransferase OS=Papaver somniferum GN=PSOMT1 PE=1 SV=1	KEGG:OMT2.1; O-methyltransferase; K16040 trans-resveratrol di-O-methyltransferase [EC:2.1.1.240] (A)	NR:RecName: Full=(R,S)-reticuline 7-O-methyltransferase; Short=7OMT [Papaver somniferum]	20.8394	14.627	21.4792	17.6118	0.48964	0.66145	2.29077	3.78032	0.0684588	0.250975	0.105892	0.156824	0	0.0119487	0
evm.model.scaffold520.106_4OMT	evm.model.scaffold72923.1	0.971722	1.57856e-09	GO:Molecular Function: O-methyltransferase activity (GO:0008171),Molecular Function: protein dimerization activity (GO:0046983)	IPR:IPR001077:O-methyltransferase, family 2;IPR012967:Plant methyltransferase dimerisation	PFAM:PF08100(Dimerisation):Dimerisation domain;PF00891(Methyltransf_2):O-methyltransferase	SWISSPROT:3'-hydroxy-N-methyl-(S)-coclaurine 4'-O-methyltransferase OS=Coptis japonica PE=1 SV=1	KEGG:trans-resveratrol di-O-methyltransferase; K13262 isoflavone-7-O-methyltransferase [EC:2.1.1.150] (A)	NR:4' O-methyltransferase [Expression vector pWCD2353]	22.032	2.0425	23.0954	25.4404	18.5688	135.863	129.218	63.98	22.3872	13.1061	15.089	50.3583	27.3438	9.66216	32.6293
evm.model.scaffold520.106_4OMT	evm.model.scaffold13181.32	0.956209	2.60969e-08	GO:Molecular Function: methyltransferase activity (GO:0008168),Molecular Function: O-methyltransferase activity (GO:0008171),Molecular Function: protein dimerization activity (GO:0046983)	IPR:IPR016461:Caffeate O-methyltransferase (COMT) family;IPR012967:Plant methyltransferase dimerisation;IPR001077:O-methyltransferase, family 2	PFAM:PF08100(Dimerisation):Dimerisation domain;PF00891(Methyltransf_2):O-methyltransferase	SWISSPROT:3'-hydroxy-N-methyl-(S)-coclaurine 4'-O-methyltransferase OS=Coptis japonica PE=1 SV=1	KEGG:trans-resveratrol di-O-methyltransferase; K13262 isoflavone-7-O-methyltransferase [EC:2.1.1.150] (A)	NR:4' O-methyltransferase [Expression vector pWCD2353]	0.225486	0.00871442	0.19421	0.285543	0.357015	2.35292	2.70075	1.28818	0.286323	0.137921	0.2142	0.547371	0.185655	0.044763	0.517201
evm.model.scaffold520.74_4OMT	evm.model.scaffold520.72	0.999997	0	GO:Molecular Function: methyltransferase activity (GO:0008168),Molecular Function: O-methyltransferase activity (GO:0008171),Molecular Function: protein dimerization activity (GO:0046983)	IPR:IPR012967:Plant methyltransferase dimerisation;IPR001077:O-methyltransferase, family 2;IPR016461:Caffeate O-methyltransferase (COMT) family	PFAM:PF08100(Dimerisation):Dimerisation domain;PF00891(Methyltransf_2):O-methyltransferase	SWISSPROT:(RS)-norcoclaurine 6-O-methyltransferase OS=Papaver somniferum GN=PSOMT2 PE=1 SV=1	KEGG:trans-resveratrol di-O-methyltransferase; K13262 isoflavone-7-O-methyltransferase [EC:2.1.1.150] (A)	NR:norreticuline-7-O-methyltransferase [Papaver somniferum]	0	0	0.0220545	0	0.0167243	0.0176147	0	0.0163415	0.0488789	22.7775	0	0	0	0	0
evm.model.scaffold520.74_4OMT	evm.model.scaffold473.57	0.999953	0	GO:Molecular Function: O-methyltransferase activity (GO:0008171),Molecular Function: protein dimerization activity (GO:0046983)	IPR:IPR001077:O-methyltransferase, family 2;IPR012967:Plant methyltransferase dimerisation	PFAM:PF08100(Dimerisation):Dimerisation domain;PF00891(Methyltransf_2):O-methyltransferase	SWISSPROT:(RS)-norcoclaurine 6-O-methyltransferase OS=Coptis japonica PE=1 SV=1	KEGG:trans-resveratrol di-O-methyltransferase; K13262 isoflavone-7-O-methyltransferase [EC:2.1.1.150] (A)	NR:4' O-methyltransferase [Expression vector pWCD2353]	0	0	0	0	0.0231311	0.025155	0	0	0	3.01137	0	0	0	0	0
S2 Correlation coefficient analysis with the cor≥ 0.95
Papaverine_gene	Candidate_gene	cor	pvalue	GO	Interpro	PFAM	Swissprot	KEGG	NR	root_cz	root_gc	root_z	root_c	stem_cz	stem_gc	stem_z	stem_c	leaf_cz	leaf_gc	leaf_z	leaf_c	fr_gc	fr_z	fr_c
evm.model.scaffold13181.31_4OMT	evm.model.scaffold72923.1	0.986939	1.08051e-11	GO:Molecular Function: O-methyltransferase activity (GO:0008171),Molecular Function: protein dimerization activity (GO:0046983)	IPR:IPR001077:O-methyltransferase, family 2;IPR012967:Plant methyltransferase dimerisation	PFAM:PF08100(Dimerisation):Dimerisation domain;PF00891(Methyltransf_2):O-methyltransferase	SWISSPROT:3'-hydroxy-N-methyl-(S)-coclaurine 4'-O-methyltransferase OS=Coptis japonica PE=1 SV=1	KEGG:trans-resveratrol di-O-methyltransferase; K13262 isoflavone-7-O-methyltransferase [EC:2.1.1.150] (A)	NR:4' O-methyltransferase [Expression vector pWCD2353]	22.032	2.0425	23.0954	25.4404	18.5688	135.863	129.218	63.98	22.3872	13.1061	15.089	50.3583	27.3438	9.66216	32.6293
evm.model.scaffold13181.31_4OMT	evm.model.scaffold13181.32	0.970816	1.93349e-09	GO:Molecular Function: methyltransferase activity (GO:0008168),Molecular Function: O-methyltransferase activity (GO:0008171),Molecular Function: protein dimerization activity (GO:0046983)	IPR:IPR016461:Caffeate O-methyltransferase (COMT) family;IPR012967:Plant methyltransferase dimerisation;IPR001077:O-methyltransferase, family 2	PFAM:PF08100(Dimerisation):Dimerisation domain;PF00891(Methyltransf_2):O-methyltransferase	SWISSPROT:3'-hydroxy-N-methyl-(S)-coclaurine 4'-O-methyltransferase OS=Coptis japonica PE=1 SV=1	KEGG:trans-resveratrol di-O-methyltransferase; K13262 isoflavone-7-O-methyltransferase [EC:2.1.1.150] (A)	NR:4' O-methyltransferase [Expression vector pWCD2353]	0.225486	0.00871442	0.19421	0.285543	0.357015	2.35292	2.70075	1.28818	0.286323	0.137921	0.2142	0.547371	0.185655	0.044763	0.517201
evm.model.scaffold13181.37_4OMT	evm.model.scaffold72923.1	0.989169	3.21787e-12	GO:Molecular Function: O-methyltransferase activity (GO:0008171),Molecular Function: protein dimerization activity (GO:0046983)	IPR:IPR001077:O-methyltransferase, family 2;IPR012967:Plant methyltransferase dimerisation	PFAM:PF08100(Dimerisation):Dimerisation domain;PF00891(Methyltransf_2):O-methyltransferase	SWISSPROT:3'-hydroxy-N-methyl-(S)-coclaurine 4'-O-methyltransferase OS=Coptis japonica PE=1 SV=1	KEGG:trans-resveratrol di-O-methyltransferase; K13262 isoflavone-7-O-methyltransferase [EC:2.1.1.150] (A)	NR:4' O-methyltransferase [Expression vector pWCD2353]	22.032	2.0425	23.0954	25.4404	18.5688	135.863	129.218	63.98	22.3872	13.1061	15.089	50.3583	27.3438	9.66216	32.6293
evm.model.scaffold13181.37_4OMT	evm.model.scaffold13181.32	0.985445	2.17624e-11	GO:Molecular Function: methyltransferase activity (GO:0008168),Molecular Function: O-methyltransferase activity (GO:0008171),Molecular Function: protein dimerization activity (GO:0046983)	IPR:IPR016461:Caffeate O-methyltransferase (COMT) family;IPR012967:Plant methyltransferase dimerisation;IPR001077:O-methyltransferase, family 2	PFAM:PF08100(Dimerisation):Dimerisation domain;PF00891(Methyltransf_2):O-methyltransferase	SWISSPROT:3'-hydroxy-N-methyl-(S)-coclaurine 4'-O-methyltransferase OS=Coptis japonica PE=1 SV=1	KEGG:trans-resveratrol di-O-methyltransferase; K13262 isoflavone-7-O-methyltransferase [EC:2.1.1.150] (A)	NR:4' O-methyltransferase [Expression vector pWCD2353]	0.225486	0.00871442	0.19421	0.285543	0.357015	2.35292	2.70075	1.28818	0.286323	0.137921	0.2142	0.547371	0.185655	0.044763	0.517201
evm.model.scaffold13181.38_N7OMT	evm.model.scaffold72923.1	0.975663	6.00788e-10	GO:Molecular Function: O-methyltransferase activity (GO:0008171),Molecular Function: protein dimerization activity (GO:0046983)	IPR:IPR001077:O-methyltransferase, family 2;IPR012967:Plant methyltransferase dimerisation	PFAM:PF08100(Dimerisation):Dimerisation domain;PF00891(Methyltransf_2):O-methyltransferase	SWISSPROT:3'-hydroxy-N-methyl-(S)-coclaurine 4'-O-methyltransferase OS=Coptis japonica PE=1 SV=1	KEGG:trans-resveratrol di-O-methyltransferase; K13262 isoflavone-7-O-methyltransferase [EC:2.1.1.150] (A)	NR:4' O-methyltransferase [Expression vector pWCD2353]	22.032	2.0425	23.0954	25.4404	18.5688	135.863	129.218	63.98	22.3872	13.1061	15.089	50.3583	27.3438	9.66216	32.6293
evm.model.scaffold4376.20_DBOX	evm.model.scaffold8330.56	0.976989	4.18789e-10	GO:Molecular Function: methyltransferase activity (GO:0008168),Molecular Function: O-methyltransferase activity (GO:0008171),Molecular Function: protein dimerization activity (GO:0046983)	IPR:IPR012967:Plant methyltransferase dimerisation;IPR001077:O-methyltransferase, family 2;IPR016461:Caffeate O-methyltransferase (COMT) family	PFAM:PF08100(Dimerisation):Dimerisation domain;PF00891(Methyltransf_2):O-methyltransferase	SWISSPROT:(RS)-norcoclaurine 6-O-methyltransferase OS=Papaver somniferum GN=PSOMT2 PE=1 SV=1	KEGG:trans-resveratrol di-O-methyltransferase; K13262 isoflavone-7-O-methyltransferase [EC:2.1.1.150] (A)	NR:6-O-methyltransferase [Expression vector pWCD2353]	2.98137	3.37776	4.95861	3.84067	0.0539884	0.374983	0.762182	0.288816	0.0855178	1.10799	0	0.0322365	0.11762	0.28574	0.0961668
evm.model.scaffold4376.20_DBOX	evm.model.scaffold970.39	0.959053	1.69846e-08	GO:Molecular Function: methyltransferase activity (GO:0008168),Molecular Function: O-methyltransferase activity (GO:0008171),Molecular Function: protein dimerization activity (GO:0046983)	IPR:IPR016461:Caffeate O-methyltransferase (COMT) family;IPR012967:Plant methyltransferase dimerisation;IPR001077:O-methyltransferase, family 2	PFAM:PF00891(Methyltransf_2):O-methyltransferase;PF08100(Dimerisation):Dimerisation domain	SWISSPROT:(R,S)-reticuline 7-O-methyltransferase OS=Papaver somniferum GN=PSOMT1 PE=1 SV=1	KEGG:OMT2.1; O-methyltransferase; K16040 trans-resveratrol di-O-methyltransferase [EC:2.1.1.240] (A)	NR:RecName: Full=(R,S)-reticuline 7-O-methyltransferase; Short=7OMT [Papaver somniferum]	20.8394	14.627	21.4792	17.6118	0.48964	0.66145	2.29077	3.78032	0.0684588	0.250975	0.105892	0.156824	0	0.0119487	0
evm.model.scaffold473.69_4OMT	evm.model.scaffold72923.1	0.955399	2.93408e-08	GO:Molecular Function: O-methyltransferase activity (GO:0008171),Molecular Function: protein dimerization activity (GO:0046983)	IPR:IPR001077:O-methyltransferase, family 2;IPR012967:Plant methyltransferase dimerisation	PFAM:PF08100(Dimerisation):Dimerisation domain;PF00891(Methyltransf_2):O-methyltransferase	SWISSPROT:3'-hydroxy-N-methyl-(S)-coclaurine 4'-O-methyltransferase OS=Coptis japonica PE=1 SV=1	KEGG:trans-resveratrol di-O-methyltransferase; K13262 isoflavone-7-O-methyltransferase [EC:2.1.1.150] (A)	NR:4' O-methyltransferase [Expression vector pWCD2353]	22.032	2.0425	23.0954	25.4404	18.5688	135.863	129.218	63.98	22.3872	13.1061	15.089	50.3583	27.3438	9.66216	32.6293
evm.model.scaffold507.8_DBOX	evm.model.scaffold8330.56	0.952968	4.11838e-08	GO:Molecular Function: methyltransferase activity (GO:0008168),Molecular Function: O-methyltransferase activity (GO:0008171),Molecular Function: protein dimerization activity (GO:0046983)	IPR:IPR012967:Plant methyltransferase dimerisation;IPR001077:O-methyltransferase, family 2;IPR016461:Caffeate O-methyltransferase (COMT) family	PFAM:PF08100(Dimerisation):Dimerisation domain;PF00891(Methyltransf_2):O-methyltransferase	SWISSPROT:(RS)-norcoclaurine 6-O-methyltransferase OS=Papaver somniferum GN=PSOMT2 PE=1 SV=1	KEGG:trans-resveratrol di-O-methyltransferase; K13262 isoflavone-7-O-methyltransferase [EC:2.1.1.150] (A)	NR:6-O-methyltransferase [Expression vector pWCD2353]	2.98137	3.37776	4.95861	3.84067	0.0539884	0.374983	0.762182	0.288816	0.0855178	1.10799	0	0.0322365	0.11762	0.28574	0.0961668
evm.model.scaffold520.106_4OMT	evm.model.scaffold72923.1	0.971722	1.57856e-09	GO:Molecular Function: O-methyltransferase activity (GO:0008171),Molecular Function: protein dimerization activity (GO:0046983)	IPR:IPR001077:O-methyltransferase, family 2;IPR012967:Plant methyltransferase dimerisation	PFAM:PF08100(Dimerisation):Dimerisation domain;PF00891(Methyltransf_2):O-methyltransferase	SWISSPROT:3'-hydroxy-N-methyl-(S)-coclaurine 4'-O-methyltransferase OS=Coptis japonica PE=1 SV=1	KEGG:trans-resveratrol di-O-methyltransferase; K13262 isoflavone-7-O-methyltransferase [EC:2.1.1.150] (A)	NR:4' O-methyltransferase [Expression vector pWCD2353]	22.032	2.0425	23.0954	25.4404	18.5688	135.863	129.218	63.98	22.3872	13.1061	15.089	50.3583	27.3438	9.66216	32.6293
evm.model.scaffold520.106_4OMT	evm.model.scaffold13181.32	0.956209	2.60969e-08	GO:Molecular Function: methyltransferase activity (GO:0008168),Molecular Function: O-methyltransferase activity (GO:0008171),Molecular Function: protein dimerization activity (GO:0046983)	IPR:IPR016461:Caffeate O-methyltransferase (COMT) family;IPR012967:Plant methyltransferase dimerisation;IPR001077:O-methyltransferase, family 2	PFAM:PF08100(Dimerisation):Dimerisation domain;PF00891(Methyltransf_2):O-methyltransferase	SWISSPROT:3'-hydroxy-N-methyl-(S)-coclaurine 4'-O-methyltransferase OS=Coptis japonica PE=1 SV=1	KEGG:trans-resveratrol di-O-methyltransferase; K13262 isoflavone-7-O-methyltransferase [EC:2.1.1.150] (A)	NR:4' O-methyltransferase [Expression vector pWCD2353]	0.225486	0.00871442	0.19421	0.285543	0.357015	2.35292	2.70075	1.28818	0.286323	0.137921	0.2142	0.547371	0.185655	0.044763	0.517201
evm.model.scaffold520.74_4OMT	evm.model.scaffold520.72	0.999997	0	GO:Molecular Function: methyltransferase activity (GO:0008168),Molecular Function: O-methyltransferase activity (GO:0008171),Molecular Function: protein dimerization activity (GO:0046983)	IPR:IPR012967:Plant methyltransferase dimerisation;IPR001077:O-methyltransferase, family 2;IPR016461:Caffeate O-methyltransferase (COMT) family	PFAM:PF08100(Dimerisation):Dimerisation domain;PF00891(Methyltransf_2):O-methyltransferase	SWISSPROT:(RS)-norcoclaurine 6-O-methyltransferase OS=Papaver somniferum GN=PSOMT2 PE=1 SV=1	KEGG:trans-resveratrol di-O-methyltransferase; K13262 isoflavone-7-O-methyltransferase [EC:2.1.1.150] (A)	NR:norreticuline-7-O-methyltransferase [Papaver somniferum]	0	0	0.0220545	0	0.0167243	0.0176147	0	0.0163415	0.0488789	22.7775	0	0	0	0	0
evm.model.scaffold520.74_4OMT	evm.model.scaffold473.57	0.999953	0	GO:Molecular Function: O-methyltransferase activity (GO:0008171),Molecular Function: protein dimerization activity (GO:0046983)	IPR:IPR001077:O-methyltransferase, family 2;IPR012967:Plant methyltransferase dimerisation	PFAM:PF08100(Dimerisation):Dimerisation domain;PF00891(Methyltransf_2):O-methyltransferase	SWISSPROT:(RS)-norcoclaurine 6-O-methyltransferase OS=Coptis japonica PE=1 SV=1	KEGG:trans-resveratrol di-O-methyltransferase; K13262 isoflavone-7-O-methyltransferase [EC:2.1.1.150] (A)	NR:4' O-methyltransferase [Expression vector pWCD2353]	0	0	0	0	0.0231311	0.025155	0	0	0	3.01137	0	0	0	0	0
S2 Correlation coefficient analysis with the cor≥ 0.99
Papaverine_gene	Candidate_gene	cor	pvalue	GO	Interpro	PFAM	Swissprot	KEGG	NR	root_cz	root_gc	root_z	root_c	stem_cz	stem_gc	stem_z	stem_c	leaf_cz	leaf_gc	leaf_z	leaf_c	fr_gc	fr_z	fr_c
evm.model.scaffold520.74_4OMT	evm.model.scaffold520.72	0.999997	0	GO:Molecular Function: methyltransferase activity (GO:0008168),Molecular Function: O-methyltransferase activity (GO:0008171),Molecular Function: protein dimerization activity (GO:0046983)	IPR:IPR012967:Plant methyltransferase dimerisation;IPR001077:O-methyltransferase, family 2;IPR016461:Caffeate O-methyltransferase (COMT) family	PFAM:PF08100(Dimerisation):Dimerisation domain;PF00891(Methyltransf_2):O-methyltransferase	SWISSPROT:(RS)-norcoclaurine 6-O-methyltransferase OS=Papaver somniferum GN=PSOMT2 PE=1 SV=1	KEGG:trans-resveratrol di-O-methyltransferase; K13262 isoflavone-7-O-methyltransferase [EC:2.1.1.150] (A)	NR:norreticuline-7-O-methyltransferase [Papaver somniferum]	0	0	0.0220545	0	0.0167243	0.0176147	0	0.0163415	0.0488789	22.7775	0	0	0	0	0
evm.model.scaffold520.74_4OMT	evm.model.scaffold473.57	0.999953	0	GO:Molecular Function: O-methyltransferase activity (GO:0008171),Molecular Function: protein dimerization activity (GO:0046983)	IPR:IPR001077:O-methyltransferase, family 2;IPR012967:Plant methyltransferase dimerisation	PFAM:PF08100(Dimerisation):Dimerisation domain;PF00891(Methyltransf_2):O-methyltransferase	SWISSPROT:(RS)-norcoclaurine 6-O-methyltransferase OS=Coptis japonica PE=1 SV=1	KEGG:trans-resveratrol di-O-methyltransferase; K13262 isoflavone-7-O-methyltransferase [EC:2.1.1.150] (A)	NR:4' O-methyltransferase [Expression vector pWCD2353]	0	0	0	0	0.0231311	0.025155	0	0	0	3.01137	0	0	0	0	0
