# Supplementary material for: Genome and transcriptome of Papaver somniferum Chinese landrace CHM indicates that massive genome expansion contributes to high benzylisoquinoline alkaloid biosynthesis
Source: Hortic Res. 2021 Jan 1;8:5. doi: 10.1038/s41438-020-00435-5 (PMC7775465; doi:10.1038/s41438-020-00435-5)
Supplement: Supplementary file 44 — Table S22 [file 41438_2020_435_MOESM44_ESM.xlsx]

## Sheet: Sheet1
Table S22.The correlation coefficient analysis of candidate genes of BBE.
BIA_gene	cor_gene	cor	pvalue	GO	Interpro	PFAM	Swissprot	KEGG	NR	root_cz	root_gc	root_z	root_c	stem_cz	stem_gc	stem_z	stem_c	leaf_cz	leaf_gc	leaf_z	leaf_c	fr_gc	fr_z	fr_c
evm.model.scaffold1025.104	evm.model.scaffold8392.59	0.984276	3.58582e-11	GO:Molecular Function: catalytic activity (GO:0003824),Molecular Function: UDP-N-acetylmuramate dehydrogenase activity (GO:0008762),Molecular Function: oxidoreductase activity (GO:0016491),Molecular Function: flavin adenine dinucleotide binding (GO:0050660),Biological Process: oxidation-reduction process (GO:0055114)	IPR:IPR006094:FAD linked oxidase, N-terminal;IPR012951:Berberine/berberine-like;IPR016166:FAD-binding, type 2	PFAM:PF08031(BBE):Berberine and berberine like ;PF01565(FAD_binding_4):FAD binding domain	SWISSPROT:Tetrahydrocannabinolic acid synthase OS=Cannabis sativa PE=1 SV=1	KEGG:cysteine desulfurase, mitochondrial precursor; K04487 cysteine desulfurase [EC:2.8.1.7] (A)	NR:FAD-dependent oxidoreductase, partial [Papaver somniferum]	0	0	0.0353361	0	0	0	0	0	0	0	0	0	0	0.105207	8.57107
evm.model.scaffold1025.104	evm.model.scaffold7348.13	0.984763	2.92699e-11	GO:Molecular Function: catalytic activity (GO:0003824),Molecular Function: UDP-N-acetylmuramate dehydrogenase activity (GO:0008762),Molecular Function: oxidoreductase activity (GO:0016491),Molecular Function: flavin adenine dinucleotide binding (GO:0050660),Biological Process: oxidation-reduction process (GO:0055114)	IPR:IPR006094:FAD linked oxidase, N-terminal;IPR016166:FAD-binding, type 2;IPR012951:Berberine/berberine-like	PFAM:PF01565(FAD_binding_4):FAD binding domain ;PF08031(BBE):Berberine and berberine like	SWISSPROT:Tetrahydrocannabinolic acid synthase OS=Cannabis sativa PE=1 SV=1	KEGG:cysteine desulfurase, mitochondrial precursor; K04487 cysteine desulfurase [EC:2.8.1.7] (A)	NR:PREDICTED: tetrahydrocannabinolic acid synthase-like [Vitis vinifera]	0	0	0	0	0	0	0	0	0	0	0	0	0	0	0.190997
evm.model.scaffold980.130	evm.model.scaffold2791.43	0.902624	4.12556e-06	GO:Molecular Function: catalytic activity (GO:0003824),Molecular Function: UDP-N-acetylmuramate dehydrogenase activity (GO:0008762),Molecular Function: oxidoreductase activity (GO:0016491),Molecular Function: flavin adenine dinucleotide binding (GO:0050660),Biological Process: oxidation-reduction process (GO:0055114)	IPR:IPR006094:FAD linked oxidase, N-terminal;IPR016166:FAD-binding, type 2;IPR012951:Berberine/berberine-like	PFAM:PF01565(FAD_binding_4):FAD binding domain ;PF08031(BBE):Berberine and berberine like	SWISSPROT:Reticuline oxidase OS=Papaver somniferum GN=BBE1 PE=3 SV=1	KEGG:cysteine desulfurase, mitochondrial precursor; K04487 cysteine desulfurase [EC:2.8.1.7] (A)	NR:FAD-dependent oxidoreductase, partial [Papaver somniferum]	15.1222	15.8709	42.4158	40.9073	0.415435	41.7727	58.8055	91.6125	1.38226	4.57896	4.52969	22.16	1.53899	1.50514	4.55566
