# Supplementary material for: Genome and transcriptome of Papaver somniferum Chinese landrace CHM indicates that massive genome expansion contributes to high benzylisoquinoline alkaloid biosynthesis
Source: Hortic Res. 2021 Jan 1;8:5. doi: 10.1038/s41438-020-00435-5 (PMC7775465; doi:10.1038/s41438-020-00435-5)
Supplement: Supplementary file 48 — Table S26 [file 41438_2020_435_MOESM48_ESM.xls]

## Sheet: Sheet1
Table S26. Summary of identified SV compared to HN1.
	Deletion	Insertion	Inversion	Summary
chr1	293	292	237	822
chr2	254	247	206	707
chr3	239	181	186	606
chr4	207	194	183	584
chr5	214	213	196	623
chr6	180	174	131	485
chr7	208	250	250	708
chr8	138	186	150	474
chr9	162	194	204	560
chr10	144	136	93	373
chr11	154	137	123	414
Total	2193	2204	1959	6356
