# Supplementary material for: Genome and transcriptome of Papaver somniferum Chinese landrace CHM indicates that massive genome expansion contributes to high benzylisoquinoline alkaloid biosynthesis
Source: Hortic Res. 2021 Jan 1;8:5. doi: 10.1038/s41438-020-00435-5 (PMC7775465; doi:10.1038/s41438-020-00435-5)
Supplement: Supplementary file 49 — Table S27 [file 41438_2020_435_MOESM49_ESM.xls]

## Sheet: Sheet1
Table S27. Top ten GO categories in biological process, enriched for genes with SV.
GO number	Category description	Number of genes with SV
GO:0007186	G-protein coupled receptor signaling pathway	128
GO:0055114	oxidation-reduction process	79
GO:0006355	regulation of transcription, DNA-dependent	70
GO:0006468	protein phosphorylation	42
GO:0006813	potassium ion transport	32
GO:0006508	proteolysis	30
GO:0009405	pathogenesis	28
GO:0007155	cell adhesion	27
GO:0008152	metabolic process	26
GO:0055085	transmembrane transport	25
